# Supplementary material for: DFT Calculations of Structure and IR Spectra of M@C60 and M2@C60 Endofullerenes (M=Sc and Y)
Source: Molecules. 2025 Aug 19;30(16):3421. doi: 10.3390/molecules30163421 (PMC12388411; doi:10.3390/molecules30163421)
Supplement: Supplementary file 1 [file molecules-30-03421-s001.zip]

Archive with 14 entries (13 files):
- molecules-3787447-supplementary-Proof -Resubmit/
- molecules-3787447-supplementary-Proof -Resubmit/Description.txt
- molecules-3787447-supplementary-Proof -Resubmit/Sc@C60(Cs)-v1.mp4
- molecules-3787447-supplementary-Proof -Resubmit/Sc@C60(Cs)-v3.mp4
- molecules-3787447-supplementary-Proof -Resubmit/Y2@C60-v1.mp4
- molecules-3787447-supplementary-Proof -Resubmit/Y2@C60-v13.mp4
- molecules-3787447-supplementary-Proof -Resubmit/Y2@C60-v167.mp4
- molecules-3787447-supplementary-Proof -Resubmit/Y2@C60-v19.mp4
- molecules-3787447-supplementary-Proof -Resubmit/Y2@C60-v20.mp4
- molecules-3787447-supplementary-Proof -Resubmit/Y2@C60-v21.mp4
- molecules-3787447-supplementary-Proof -Resubmit/Y2@C60-v26.mp4
- molecules-3787447-supplementary-Proof -Resubmit/Y2@C60-v3.mp4
- molecules-3787447-supplementary-Proof -Resubmit/Y2@C60-v6.mp4
- molecules-3787447-supplementary-Proof -Resubmit/Y2@C60-v8.mp4
