# Supplementary material for: DFT Calculations of Structure and IR Spectra of M@C60 and M2@C60 Endofullerenes (M=Sc and Y)
Source: Molecules. 2025 Aug 19;30(16):3421. doi: 10.3390/molecules30163421 (PMC12388411; doi:10.3390/molecules30163421)
Supplement: Supplementary file 1 [file molecules-30-03421-s001.zip › molecules-3787447-supplementary-Proof -Resubmit/Description.txt]

\begin{table}[H]
\caption{The description of the files with animated visualization of some vibration modes in metallofullerenes under study (see the supplementary materials at \url{https://www.mdpi.com/article/10.3390/molecules1010000/s1})\label{tab:supplement-description}}
	\setlength{\tabcolsep}{3.6mm}
\begin{tabularx}{\textwidth}{lp{.7\textwidth}}
\toprule
\multicolumn{1}{c}{\textbf{Filename}} & \multicolumn{1}{c}{\textbf{Description}}\\
\midrule
\multicolumn{2}{c}{Sc@C$_{60}$~(C$_{s}$)}\\
\midrule
\texttt{Sc@C60(Cs)-v1.mp4} & $\nu_1$ (lateral  M--cage mode; IR-active) \\
\texttt{Sc@C60(Cs)-v3.mp4} & $\nu_3$ (longitudinal M--cage mode; IR-active) \\
\midrule
\multicolumn{2}{c}{Y$_2$@C$_{60}$~(C$_{3v}$)}\\
\midrule
\texttt{Y2@C60-v1.mp4} & 	$\nu_1$ (torsional) \\
\texttt{Y2@C60-v3.mp4} & 	$\nu_3$ (shear perpendicularly the M--M bond) \\
\texttt{Y2@C60-v6.mp4} & 	$\nu_6$ (shear along the M--M bond; IR-active) \\
\texttt{Y2@C60-v8.mp4} & 	$\nu_8$ (pumpkin) \\
\texttt{Y2@C60-v13.mp4} &	$\nu_{13}$ (radial; IR-active) \\
\texttt{Y2@C60-v19.mp4} & 	$\nu_{19}$ (compression-stretching of M$_2$ dimer + carbon cage) \\
\texttt{Y2@C60-v20.mp4} &   $\nu_{20}$ (counter torsional vibrations of the cage hemispheres) \\
\texttt{Y2@C60-v21.mp4} &	$\nu_{21}$ (radial; IR-active) \\
\texttt{Y2@C60-v26.mp4} & 	$\nu_{26}$ (radial vibration with shear of M$_2$ dimer along the M--M bond; IR-active ) \\
\texttt{Y2@C60-v167.mp4} & 	$\nu_{167}$ (pentagonal-pinch) \\
\midrule
\bottomrule
\end{tabularx}
\end{table}
